# Supplementary material for: Oriental freshwater mussels arose in East Gondwana and arrived to Asia on the Indian Plate and Burma Terrane
Source: Sci Rep. 2022 Jan 27;12:1518. doi: 10.1038/s41598-022-05257-0 (PMC8795121; doi:10.1038/s41598-022-05257-0)
Supplement: Supplementary file 2 — Supplementary Information 2. [file 41598_2022_5257_MOESM2_ESM.xlsx]

## Sheet: Dataset 1
Dataset 1. Information on DNA sequences of freshwater mussels (Unionidae) used in this study
Taxon	Locality	Specimen Voucher	COI	16S rRNA	28S rRNA
IN-GROUP TAXA
UNIONIDAE Rafinesque, 1820
PARREYSIINAE Henderson 1935
INDOCHINELLINI Bolotov et al., 2018
Harmandia somboriensis Rochebrune, 1881	Thailand: Khorat Plateau	UF 507791 (ICH-00810)	MH350952	n/a	MH351001
Harmandia somboriensis Rochebrune, 1881	Thailand: Khorat Plateau	UF 507791 (ICH-00811)	MH350953	n/a	MH351002
Harmandia somboriensis Rochebrune, 1881	Thailand: Khorat Plateau	UF 507831 (ICH-00889)	MH350959	n/a	MH351008
Indochinella pugio daweiensis Bolotov et al., 2019	Myanmar: Dawei River	RMBH biv0147_3	KX865852	KX865623	KX865724
Indochinella pugio daweiensis Bolotov et al., 2019	Myanmar: Dawei River	RMBH biv0148_7	KX865856	KX865627	KX865728
Indochinella pugio daweiensis Bolotov et al., 2019	Myanmar: Dawei River	RMBH biv0148_15	KX865857	KX865628	KX865729
Indochinella pugio paradoxa Bolotov et al., 2019	Myanmar: Haungthayaw River	RMBH biv_0361_1	MK372420	MK372465	MK372496
Indochinella pugio pugio (Benson, 1862)	Myanmar: Ayeyarwady River basin, Lake Nant Phar	RMBH biv0258_1	MF352261	MF352325	MF352386
Indochinella pugio pugio (Benson, 1862)	Myanmar: Ayeyarwady River basin, Lake Nant Phar	RMBH biv0258_2	MF352262	MF352326	MF352389
Indochinella pugio pugio (Benson, 1862)	Myanmar: Ayeyarwady River basin, Chindwin River, Pauk In Lake	UA 20739	JN243899	KP795046	JN243879
Indochinella pugio viridissima Bolotov et al., 2019	Myanmar: Sittaung River basin, Myit Kyi Pauk Stream	RMBH biv0251/1	MF352242	MF352312	MF352370
Indochinella pugio viridissima Bolotov et al., 2019	Myanmar: Bilin River	RMBH biv0371_3	MK372428	n/a	n/a
Indochinella pugio viridissima Bolotov et al., 2019	Myanmar: Bago River	RMBH biv0381_3	MK372434	n/a	n/a
Indonaia andersoniana (Nevill, 1877)	Myanmar: Ayeyarwady River basin, Lake Indawgyi	RMBH biv0108_1	KX865835	KX865606	KX865709
Indonaia andersoniana (Nevill, 1877)	Myanmar: Ayeyarwady River basin, Lake Nant Phar	RMBH biv0259_1	MF352263	MF352327	MF352387
Indonaia andersoniana (Nevill, 1877)	Myanmar: Ayeyarwady River basin, Nant Sa Yi River	RMBH biv0263_1	MF352275	MF352337	MF352397
Indonaia bonneaudii (Eydoux, 1838) comb. rev.	India: Karli River, 16.016°N, 73.695°E, Western Ghats, Maharashtra	RNBI7	JQ861244	n/a	n/a
Indonaia caerulea (Lea, 1831)	Nepal: Khageri khola, 27.58°N, 84.47°E, Ganges Basin, Narayani Zone, Central Region	SMF 348824/12.10 [SMF bf_65B]	OK480016	n/a	n/a
Indonaia caerulea (Lea, 1831)	Nepal: Jhajh nadi, 26.94°N, 85.31°E, Ganges River basin, Narayani Zone, Central Region	SMF 348833/17.08 [SMF bf_74A]	OK480024	n/a	n/a
Indonaia caerulea (Lea, 1831)	Nepal: Jhajh nadi, 26.94°N, 85.31°E, Ganges River basin, Narayani Zone, Central Region	SMF 348834/17.01 [SMF bf_75A]	OK480021	n/a	n/a
Indonaia caerulea (Lea, 1831)	Nepal: Jhajh nadi, 26.94°N, 85.31°E, Ganges River basin, Narayani Zone, Central Region	SMF 348835/17.05 [SMF bf_76B]	OK480022	n/a	n/a
Indonaia caerulea (Lea, 1831)	India: Fish pond, 16.31°N, 80.51°E, Krishna River basin, Uppalapadu, Andhra Pradesh	FBRC ZSI 1229 [RRc1]	KT869141	n/a	n/a
Indonaia cylindrica (Annandale & Prashad, 1919) comb. nov.	India: Bhogawati River, 16.5955°N, 74.1520°E, Krishna River basin, Maharashtra	Moll727	MH822478	n/a	n/a
Indonaia cylindrica (Annandale & Prashad, 1919) comb. nov.	India: Tamiraparani River, 15.9800°N, 74.3673°E, Krishna River basin, Maharashtra	Moll730	MH822481	n/a	n/a
Indonaia cylindrica (Annandale & Prashad, 1919) comb. nov.	India: Bhogawati River, 16.5955°N, 74.1520°E, Krishna River basin, Maharashtra	Moll726	MH822477	n/a	n/a
Indonaia cylindrica (Annandale & Prashad, 1919) comb. nov.	India: Bhogawati River, 16.5955°N, 74.1520°E, Krishna River basin, Maharashtra	Moll728	MH822479	n/a	n/a
Indonaia cylindrica (Annandale & Prashad, 1919) comb. nov.	India: Veda Ganga River, 16.4025°N, 74.1784°E, Krishna River basin, Maharashtra	Moll724	MH822475	n/a	n/a
Indonaia cylindrica (Annandale & Prashad, 1919) comb. nov.	India: Veda Ganga River, 16.4025°N, 74.1784°E, Krishna River basin, Maharashtra	Moll723	MH822474	n/a	n/a
Indonaia cylindrica (Annandale & Prashad, 1919) comb. nov.	India: Kasari River, 16.7921°N, 73.8530°E, Krishna River basin, Maharashtra	Moll725	MH822476	n/a	n/a
Indonaia cylindrica (Annandale & Prashad, 1919) comb. nov.	India: Veda Ganga River, 16.4435N, 74.2744E, Krishna River basin, Maharashtra	Moll722	MH822473	n/a	n/a
Indonaia cylindrica (Annandale & Prashad, 1919) comb. nov.	India: Tamiraparani River, 15.9800°N, 74.3673°E, Krishna River basin, Maharashtra	Moll731	MH822482	n/a	n/a
Indonaia cylindrica (Annandale & Prashad, 1919) comb. nov.	India: Bhogawati River, 16.5955°N, 74.1520°E, Krishna River basin, Maharashtra	Moll729	MH822480	n/a	n/a
Indonaia gratiosa (Philippi, 1843) comb. nov.	Nepal: Jhajh nadi, 26.94°N, 85.31°E, Ganges River basin, Narayani Zone, Central Region	SMF 348834/17.15 [SMF bf_75B]	OK480023	n/a	n/a
Indonaia rugosa (Gmelin, 1791) comb. nov.	India: Maharashtra	SBM15	KF690107	n/a	n/a
Indonaia rugosa (Gmelin, 1791) comb. nov.	India: Krishna River, 16.36°N, 79.17°E, Nagarjuna Sagar, Telangana	FBRC ZSI 1222 [RRl1]	KP268827	n/a	n/a
Indonaia shurtleffiana (Lea, 1856)	India: Maharashtra	SBM19	KF690122	n/a	n/a
Indonaia shurtleffiana (Lea, 1856)	India: Maharashtra	SBM7	KF690124	n/a	n/a
Indonaia shurtleffiana (Lea, 1856)	India: Godavari River, 20.04°N, 73.68°E, Nashik, Maharashtra	FBRC ZSI 1230 [RR3]	KT869145	n/a	n/a
Indonaia shurtleffiana (Lea, 1856)	India: Godavari River, 20.04°N, 73.68°E, Nashik, Maharashtra	FBRC ZSI 1230 [RR2]	KT869144	n/a	n/a
Indonaia shurtleffiana (Lea, 1856)	India: Godavari River, 20.04°N, 73.68°E, Nashik, Maharashtra	FBRC ZSI 1230 [RR1]	KT869143	n/a	n/a
Indonaia subclathrata (Martens, 1899)	Myanmar: Ayeyarwady River basin, Chindwin River	RMBH biv0347_1	MH700480	MN307266	MH697870
Indonaia subclathrata (Martens, 1899)	Myanmar: Ayeyarwady River basin, Chindwin River	RMBH biv0347_2	MN275079	n/a	MN307208
Indonaia subclathrata (Martens, 1899)	Myanmar: Bani River	RMBH biv0667_1	MN275080	n/a	n/a
Radiatula chaudhurii (Preston, 1912)	Myanmar: Ayeyarwady River basin, Tar Pein River	RMBH biv0260_5	MF352266	MF352330	MF352390
Radiatula chaudhurii (Preston, 1912)	Myanmar: Ayeyarwady River basin, Tar Pein River	RMBH biv0260_10	MF352268	MF352332	MF352392
Radiatula chaudhurii (Preston, 1912)	Myanmar: Ayeyarwady River basin, Tar Pein River	RMBH biv0260_9	MF352267	MF352331	MF352391
Radiatula chindwinensis Bolotov et al., 2019	Myanmar: Chindwin River	RMBH biv0348_2	MK372410	MK372458	MK372488
Radiatula chindwinensis Bolotov et al., 2019	Myanmar: Nayintaya River	RMBH biv0357_1	MK372414	MK372462	MK372492
Radiatula chindwinensis Bolotov et al., 2019	Myanmar: Nayintaya River	RMBH biv0357_3	MK372416	n/a	n/a
Radiatula crispisulcata (Benson, 1862)	Myanmar: Ayeyarwady River basin, Nga Wun River	RMBH biv0671_1	MN275081	MN307267	MN307209
Radiatula crispisulcata (Benson, 1862)	Myanmar: Ayeyarwady River basin, Nga Wun River	RMBH biv0671_2	MN275082	MN307268	MN307210
Radiatula crispisulcata (Benson, 1862)	Myanmar: Ayeyarwady River basin, Nga Wun River	RMBH biv0671_3	MN275083	MN307269	MN307211
Radiatula mouhoti Vikhrev, Bolotov & Konopleva, 2017	Myanmar: Sittaung River near Taungoo	RMBH biv0248_1	MF352234	MF352305	MF352363
Radiatula mouhoti Vikhrev, Bolotov & Konopleva, 2017	Myanmar: Sittaung River near Taungoo	RMBH biv0248_4	MF352236	MF352306	MF352364
Radiatula mouhoti Vikhrev, Bolotov & Konopleva, 2017	Myanmar: Sittaung River near Taungoo	RMBH biv0253_1	MF352248	MF352317	MF352375
Radiatula myitkyinae (Prashad, 1930)	Myanmar: Ayeyarwady River basin, Lake Indawgyi	RMBH biv0107_1	KX865838	KX865609	KX865710
Radiatula myitkyinae (Prashad, 1930)	Myanmar: Ayeyarwady River basin, Lake Indawgyi	RMBH biv0106_3	KX865842	KX865614	KX865714
Radiatula myitkyinae (Prashad, 1930)	Myanmar: Ayeyarwady River basin, Lake Indawgyi	RMBH biv0106_2	KX865843	KX865613	KX865715
Radiatula myitthanensis Bolotov et al., 2019	Myanmar: Manipur River	RMBH biv0337_3	MK372396	MK372450	MK372477
Radiatula myitthanensis Bolotov et al., 2019	Myanmar: Chindwin River	RMBH biv0348_1	MK372409	MK372457	MK372487
Scabiellus songkramensis (Kongim & Panha, 2015)	Thailand: Khorat Plateau	UF 507634 (2014-0658)	MH350926	n/a	MH350975
Scabiellus songkramensis (Kongim & Panha, 2015)	Thailand: Khorat Plateau	UF 507775 (ICH-00768)	MH350948	n/a	MH350997
Scabiellus songkramensis (Kongim & Panha, 2015)	Thailand: Khorat Plateau	UF 507766 (ICH-00779)	MH350949	n/a	MH350998
Scabies anceps (Deshayes in Deshayes & Jullien, 1874)	Cambodia: Kratie – Stung Treng	UF 507394 (ICH-00456)	MH350929	n/a	MH350978
Scabies anceps (Deshayes in Deshayes & Jullien, 1874)	Mekong Delta	UF 507431 (ICH-00583)	MH350936	n/a	MH350985
Scabies crispata (Gould, 1843)	Thailand: Chao Phraya River basin	UF 507682 (2012-0409)	MH350920	n/a	MH350969
Scabies crispata (Gould, 1843)	Thailand: Mae Klong River	UF 507693 (2012-0428)	MH350921	n/a	MH350970
Scabies crispata (Gould, 1843)	Thailand: Mae Klong River	UF 507590 (2014-0030)	MH350922	n/a	MH350971
Scabies humilis (Lea, 1856)	Thailand: Mekong River basin, Chi River	RMBH biv0126/1	KX865844	KX865615	KX865716
Scabies humilis (Lea, 1856)	Thailand: Khorat Plateau	UF 507600 (2014-0570)	MH350923	n/a	MH350972
Scabies humilis (Lea, 1856)	Thailand: Khorat Plateau	UF 507616 (2014-0604)	MH350925	n/a	MH350974
Scabies mandarinus (Morelet, 1863)	Mekong Delta	UF 507450 (ICH-00630)	MH350939	n/a	MH350988
Scabies mandarinus (Morelet, 1863)	Mekong Delta	UF 507434 (ICH-00593)	MH350937	n/a	MH350986
Scabies mandarinus (Morelet, 1863)	Cambodia: Mekong River basin	UMMZ 304646	KP795023	KP795048	KP795006
Scabies nucleus (Lea, 1856)	Thailand: Khorat Plateau	UF 507738 (ICH-00706)	MH350943	n/a	MH350992
Scabies nucleus (Lea, 1856)	Thailand: Khorat Plateau	UF 507738 (ICH-00707)	MH350944	n/a	MH350993
Scabies phaselus (Lea, 1856)	Thailand: Mekong River basin, Chi River	RMBH biv0124/1	KX865850	KX865621	KX865722
Scabies phaselus (Lea, 1856)	Thailand: Khorat Plateau	UF 507608 (2014-0582)	MH350924	n/a	MH350973
Scabies phaselus (Lea, 1856)	Thailand: Khorat Plateau	UF 507651 (2014-0683)	MH350927	n/a	MH350976
Scabies pilata (Lea, 1866)	Thailand: Khorat Plateau	UF 507760 (ICH-00740)	MH350945	n/a	MH350994
Scabies pilata (Lea, 1866)	Thailand: Khorat Plateau	UF 507752 (ICH-00743)	MH350946	n/a	MH350995
Scabies pilata (Lea, 1866)	Thailand: Khorat Plateau	UF 507761 (ICH-00754)	MH350947	n/a	MH350996
Scabies scobinatus (Lea, 1856)	Thailand: Khorat Plateau	UF 507782 (ICH-00796)	MH350951	n/a	MH351000
Scabies scobinatus (Lea, 1856)	Thailand: Khorat Plateau	UF 507825 (ICH-00879)	MH350958	n/a	MH351007
Unionetta fabagina (Deshayes in Deshayes & Jullien, 1874)	Cambodia: Kratie – Stung Treng	UF 507399 (ICH-00489)	MH350930	n/a	MH350979
Unionetta fabagina (Deshayes in Deshayes & Jullien, 1874)	Cambodia: Kratie – Stung Treng	UF 507399 (ICH-00490)	MH350931	n/a	MH350980
Unionetta fabagina (Deshayes in Deshayes & Jullien, 1874)	Cambodia: Kratie – Stung Treng	UF 507399 (ICH-00491)	MH350932	n/a	MH350981
LAMELLIDENTINI Modell, 1942
Lamellidens lamellatus (Lea, 1838)	India: Kadavi River, 16.9253°N, 73.9351°E, Krishna River basin, Maharashtra	Moll732	MH822483	n/a	n/a
Lamellidens lamellatus (Lea, 1838)	India: Fish pond, 20.11°N, 85.50°E, Mahanadi River basin, Santarapur, Odisha	NBFGR LMO26	GQ149474	n/a	n/a
Lamellidens lamellatus (Lea, 1838)	India: Chhoeya River, 29.37°N, 78.20°E, Ganges River basin, Gopalpur, Uttar Pradesh	NBFGR LMN5	GQ149471	n/a	n/a
Lamellidens corrianus (Lea, 1834)	India: Gokak, Gatprabha River, 16.175°N 74.815°E, Krishna River basin, Western Ghats, Karnataka	RNBI23	JQ861222	n/a	n/a
Lamellidens corrianus (Lea, 1834)	India: Gokak, Gatprabha River, 16.175°N 74.815°E, Krishna River basin, Western Ghats, Karnataka	RNBI22	JQ861223	n/a	n/a
Lamellidens corrianus (Lea, 1834)	India: Koyna River, 17.89°N 73.75°E, Krishna River basin, Taloshi, Maharashtra	FBRC ZSI 1228 [RLc1]	KT869147	n/a	n/a
Lamellidens corrianus (Lea, 1834)	India: Kadavi River, 16.9253°N 73.9351°E, Krishna River basin, Maharashtra	Moll734	MH822485	n/a	n/a
Lamellidens corrianus (Lea, 1834)	India: Tamiraparani River, 15.9800°N 74.36733°E, Krishna River basin, Maharashtra	Moll747	MH822498	n/a	n/a
Lamellidens corrianus (Lea, 1834)	India: Hiranyakeshi River, 16.1281°N, 74.2089°E, Krishna River basin, Maharashtra	Moll737	MH822488	n/a	n/a
Lamellidens corrianus (Lea, 1834)	India: Gokak, Gatprabha River, 16.175°N 74.815°E, Krishna River basin, Western Ghats, Karnataka	RNBI24	JQ861221	n/a	n/a
Lamellidens corrianus (Lea, 1834)	India: Hiranyakeshi River, 16.1281°N, 74.2089°E, Krishna River basin, Maharashtra	Moll736	MH822487	n/a	n/a
Lamellidens corrianus (Lea, 1834)	India: Veda Ganga River, 16.4435°N, 74.2744°E, Krishna River basin, Maharashtra	Moll742	MH822493	n/a	n/a
Lamellidens ferrugineus (Annandale, 1918) stat. rev.	Myanmar: Salween River basin, lower channel of Lake Inle	RMBH biv0113_8	KX865825	KX865596	KX865699
Lamellidens ferrugineus (Annandale, 1918) stat. rev.	Myanmar: Salween River basin, lower channel of Lake Inle	RMBH biv0113_12	KX865826	KX865597	KX865700
Lamellidens ferrugineus (Annandale, 1918) stat. rev.	Myanmar: Salween River basin, lower channel of Lake Inle	RMBH biv0113_14	KX865827	KX865598	KX865701
Lamellidens generosus (Gould, 1847)	Myanmar: Sittaung River basin, Pathi river	RMBH biv0242_3	MF352219	MF352293	MF352351
Lamellidens generosus (Gould, 1847)	Myanmar: Sittaung River basin, Pathi river	RMBH biv0243_10	MF352222	MF352296	MF352354
Lamellidens generosus (Gould, 1847)	Myanmar: Sittaung River basin, reservoir of Yetho River	RMBH biv0244_3	MF352226	MF352298	MF352356
Lamellidens jenkinsianus (Benson, 1862)	India: Krishna River, 16.36°N, 79.17°E, Nagarjuna Sagar, Telangana	FBRC ZSI 1138 [RLd2]	KP268836	n/a	n/a
Lamellidens jenkinsianus (Benson, 1862)	India: Dolwahal Right Canal, 18.46°N, 73.20°E, Ambā River basin, Maharashtra	NBFGR LMK25	GQ149470	n/a	n/a
Lamellidens jenkinsianus (Benson, 1862)	India: Godavari River, 20.04°N, 73.68°E, Nashik, Maharashtra	FBRC ZSI 1138 [RLd3]	KT869146	n/a	n/a
Lamellidens jenkinsianus (Benson, 1862)	India: Dolwahal Right Canal, 18.46°N, 73.20°E, Ambā River basin, Maharashtra	NBFGR LMK15	GQ149469	n/a	n/a
Lamellidens jenkinsianus (Benson, 1862)	India: Panchaganga River, 16.681°N, 74.395°E, Krishna River basin, Maharashtra	Moll749	MH822500	n/a	n/a
Lamellidens jenkinsianus (Benson, 1862)	India: Krishna River, 16.36°N, 79.17°E, Nagarjuna Sagar, Telangana	FBRC ZSI 1138 [RLd1]	KP268835	n/a	n/a
Lamellidens mainwaringi Preston, 1912	Myanmar: Kaladan River	RMBH Biv153	KX230547	KX230558	KX230569
Lamellidens mainwaringi Preston, 1912	India: Karli River, 16.016°N, 73.695°E, Western Ghats, Maharashtra	RNBI19	JQ861227	n/a	n/a
Lamellidens mainwaringi Preston, 1912	India: Karli River, 16.016°N, 73.695°E, Western Ghats, Maharashtra	RNBI21	JQ861228	n/a	n/a
Lamellidens marginalis (Lamarck, 1819)	Nepal: Khudi khola, 28.16°N, 84.09°E, Ganges River basin, Gandaki Zone, Western Region	SMF 356604/5.01 [SMF bf_57A]	OK480018	n/a	n/a
Lamellidens marginalis (Lamarck, 1819)	Nepal: Magarbudhi khola, 27.59°N, 84.49°E, Ganges River basin, Narayani Zone, Central Region	SMF 348826/14.04 [SMF bf_67A]	OK480017	n/a	n/a
Lamellidens marginalis (Lamarck, 1819)	Nepal: Magarbudhi khola, 27.59°N, 84.49°E, Ganges River basin, Narayani Zone, Central Region	SMF 348826/14.03 [SMF bf_67B]	OK480015	n/a	n/a
Lamellidens marginalis (Lamarck, 1819)	Nepal: Hetauda, brook at fish ponds, 27.41°N, 85.05°E, Ganges River basin, Narayani Zone, Central Region	SMF 348831/16.01 [SMF bf_72B]	OK480020	n/a	n/a
Lamellidens marginalis (Lamarck, 1819)	India: Tenali, 16.11°N, 80.37°E, Krishna River basin, Andhra Pradesh	FBRC ZSI 1226 [RLm2]	KP268832	n/a	n/a
Lamellidens marginalis (Lamarck, 1819)	India: Krishna River, 16.36°N, 79.17°E, Nagarjuna Sagar, Telangana	FBRC ZSI 1227 [RLm3]	KP268833	n/a	n/a
Lamellidens marginalis (Lamarck, 1819)	India: Krishna River, 16.36°N, 79.17°E, Nagarjuna Sagar, Telangana	FBRC ZSI 1227 [RLm4]	KP268834	n/a	n/a
Lamellidens nongyangensis Preston, 1912 stat. rev.	Northeastern India	CIFENEH_MD2	MK792781	n/a	n/a
Lamellidens nongyangensis Preston, 1912 stat. rev.	Northeastern India	CIFENEH_MD3	MK792782	n/a	n/a
Lamellidens nongyangensis Preston, 1912 stat. rev.	Northeastern India	CIFENEH_BD1	MK792777	n/a	n/a
Lamellidens nongyangensis Preston, 1912 stat. rev.	Northeastern India	CIFENEH_MD5	MK792784	n/a	n/a
Lamellidens nongyangensis Preston, 1912 stat. rev.	Northeastern India	CIFENEH_MD4	MK792783	n/a	n/a
Lamellidens nongyangensis Preston, 1912 stat. rev.	Myanmar: Lake of No Return (Nongyang Lake), 27.2207°N, 96.1458°E, Irrawaddy Basin [topotype]	RMBH biv893_1	OK480025	OK482792	OK482795
Lamellidens nongyangensis Preston, 1912 stat. rev.	Myanmar: Lake of No Return (Nongyang Lake), 27.2207°N, 96.1458°E, Irrawaddy Basin [topotype]	RMBH biv893_2	OK480026	OK482793	OK482796
Lamellidens nongyangensis Preston, 1912 stat. rev.	Myanmar: Lake of No Return (Nongyang Lake), 27.2207°N, 96.1458°E, Irrawaddy Basin [topotype]	RMBH biv893_3	OK480027	OK482794	OK482797
Lamellidens savadiensis (Nevill, 1877)	Myanmar: Ayeyarwady River basin, Lake Indawgyi	RMBH biv0109_1	KX230544	KX230555	KX230566
Lamellidens savadiensis (Nevill, 1877)	Myanmar: Ayeyarwady River basin, Lake Indawgyi	RMBH biv0109_2	KX230545	KX230556	KX230567
Lamellidens savadiensis (Nevill, 1877)	Myanmar: Ayeyarwady River basin, Lake Indawgyi	RMBH biv0109_3	KX230546	KX230557	KX230568
Trapezidens angustior (Hanley & Theobald, 1876)	Myanmar: Sittaung River basin, Myit Kyi Pauk Stream	RMBH biv0250_8	MF352240	MF352310	MF352368
Trapezidens angustior (Hanley & Theobald, 1876)	Myanmar: Bilin River	RMBH biv0370_1	MN275087	MN307273	MN307215
Trapezidens angustior (Hanley & Theobald, 1876)	Myanmar: Chain Stream	RMBH biv0394_1	MN275088	n/a	n/a
Trapezidens dolichorhynchus (Tapparone Canefri, 1889)	Myanmar: Ayeyarwady River	UA 20729.1	JN243903	KP795042	JN243881
Trapezidens dolichorhynchus (Tapparone Canefri, 1889)	Myanmar: Ayeyarwady River	RMBH biv0417_1	MN275089	MN307274	MN307216
Trapezidens dolichorhynchus (Tapparone Canefri, 1889)	Myanmar: Ayeyarwady River basin, Myit Tha (Manipur) River	RMBH biv0336_3	MN275090	n/a	MN307217
Trapezidens exolescens (Gould, 1843)	Myanmar: Dawei River	RMBH biv0145_3	KX230532	KX230548	KX230559
Trapezidens exolescens (Gould, 1843)	Myanmar: Dawei River	RMBH biv0145_12	KX230535	KX230549	KX230560
Trapezidens exolescens (Gould, 1843)	Myanmar: Dawei River	RMBH biv0145_23	KX230542	KX230542	KX230564
Trapezidens scutum (Sowerby, 1868)	Myanmar: Tanintharyi River basin, Nga Wun River	RMBH biv0630_1	MN275084	MN307270	MN307212
Trapezidens scutum (Sowerby, 1868)	Myanmar: Tanintharyi River basin, Nga Wun River	RMBH biv0630_2	MN275085	MN307271	MN307213
Trapezidens scutum (Sowerby, 1868)	Myanmar: Tanintharyi River basin, Nga Wun River	RMBH biv0632_1	MN275086	MN307272	MN307214
Trapezidens yeti Konopleva et al., 2020	Myanmar: Ye River	RMBH biv 616_1	MN780888	MN759081	MN759085
Trapezidens yeti Konopleva et al., 2021	Myanmar: Ye River	RMBH biv 616_2	MN780889	MN759082	MN759086
Trapezidens yeti Konopleva et al., 2022	Myanmar: Ye River	RMBH biv 617_1	MN780890	MN759083	MN759087
PARREYSIINI Henderson, 1935
Parreysia keralaensis sp. nov. [paratype]	India: Periyar River, 10.06°N, 76.78°E, Neriamangalam, Kerala	FBRC ZSI 1006 [RNB1]	KJ872809	n/a	n/a
Parreysia keralaensis sp. nov. [paratype]	India: Periyar River, 10.11°N, 76.37°E, Aluva, Kerala	FBRC ZSI 1007 [RCB12]	KJ872817	n/a	n/a
Parreysia keralaensis sp. nov. [paratype]	India: Periyar River, 10.11°N, 76.37°E, Aluva, Kerala	FBRC ZSI 1007 [RCB5]	KJ872814	n/a	n/a
Parreysia keralaensis sp. nov. [paratype]	India: Periyar River, 10.11°N, 76.37°E, Aluva, Kerala	FBRC ZSI 1007 [RCB9]	KJ872816	n/a	n/a
Parreysia keralaensis sp. nov.	India: Achankovil River, 9.25°N, 76.83°E, Pampa River basin, Kizhavalloor, Kerala	FBRC ZSI 1223 [RPC10]	KT869140	n/a	n/a
Parreysia keralaensis sp. nov. [paratype]	India: Periyar River, 10.11°N, 76.37°E, Aluva, Kerala	FBRC ZSI 1007 [RCB8]	KJ872815	n/a	n/a
Parreysia keralaensis sp. nov. [holotype]	India: Periyar River, 10.11°N, 76.37°E, Aluva, Kerala	FBRC ZSI 1007-a [RCB2]	KJ872811	n/a	n/a
Parreysia keralaensis sp. nov. [paratype]	India: Periyar River, 10.11°N, 76.37°E, Aluva, Kerala	FBRC ZSI 1007 [RCB3]	KJ872812	n/a	n/a
Parreysia corrugata (Müller, 1774)	Nepal: brook at fish ponds, Hetauda, 27.41°N, 85.05°E, Ganges River basin, Narayani Zone, Central Region	SMF 348829/16.02 [SMF bf_70B]	OK480019	n/a	n/a
Parreysia corrugata (Müller, 1774)	India: Krishna River, 16.36°N, 79.17°E, Nagarjuna Sagar, Telangana	FBRC ZSI 1224 [RPf1]	KP268828	n/a	n/a
Parreysia corrugata (Müller, 1774)	India: Krishna River, 16.36°N, 79.17°E, Nagarjuna Sagar, Telangana	FBRC ZSI 1224 [RPf3]	KP268830	n/a	n/a
Parreysia corrugata (Müller, 1774)	India: Godavari River, 20.04°N, 73.68°E, Nashik, Maharashtra	FBRC ZSI 1225 [RPf4]	KT869142	n/a	n/a
Parreysia corrugata (Müller, 1774)	India: Sabari River, 18.6127°N, 81.8766°E, Godavari River basin, Chhattisgarh	FBRC ZSI 1576 [DNA175]	MN197474	n/a	n/a
Parreysia plagiosoma (Benson, 1862) stat. rev.	India: Suk River, 16.5619°N, 73.6690°E, Vaghotan River basin, Western Ghats, Maharashtra	RNBI12	JQ861238	n/a	n/a
Parreysia plagiosoma (Benson, 1862) stat. rev.	India: Digas, Peethdhaval River, 16.104°N, 73.719°E, Western Ghat, Maharashtra	RNBI17	JQ861240	n/a	n/a
Parreysia plagiosoma (Benson, 1862) stat. rev.	India: Digas, Peethdhaval River, 16.104°N, 73.719°E, Western Ghat, Maharashtra	RNBI18	JQ861239	n/a	n/a
Parreysia plagiosoma (Benson, 1862) stat. rev.	India: Digas, Peethdhaval River, 16.104°N, 73.719°E, Western Ghat, Maharashtra	RNBI16	JQ861241	n/a	n/a
Parreysia rakhinensis Bolotov et al., 2020	Myanmar: Kyeintali Stream, upstream of Ohtein village	RMBH biv0652_1	MN275091	MN307275	MN307218
Parreysia rakhinensis Bolotov et al., 2020	Myanmar: Kyeintali Stream, upstream of Ohtein village	RMBH biv0652_6	MN275095	n/a	n/a
Parreysia rakhinensis Bolotov et al., 2020	Myanmar: Sa Lu Stream	RMBH biv0654_2	MN275100	n/a	n/a
Parreysia rakhinensis Bolotov et al., 2020	Myanmar: Thandwe River, Ywar Shai village	RMBH biv0656	MN275104	MN307276	MN307219
Parreysia rakhinensis Bolotov et al., 2020	Myanmar	RMBH biv0657_1	MN275105	n/a	n/a
Parreysia rakhinensis Bolotov et al., 2020	Myanmar	RMBH biv0657_3	MN275107	n/a	n/a
Parreysia rakhinensis Bolotov et al., 2020	Myanmar: Ann River	RMBH biv0659_1	MN275111	n/a	n/a
Parreysia rakhinensis Bolotov et al., 2020	Myanmar: tributary of the Ann River	RMBH biv0660_2	MN275115	n/a	n/a
Parreysia rakhinensis Bolotov et al., 2020	Myanmar: tributary of the Ann River	RMBH biv0660_3	MN275116	MN307277	MN307220
Parreysia nagpoorensis (Lea, 1860) stat. rev.	India: Gokak, Gatprabha River, 16.175°N 74.815°E, Krishna River basin, Western Ghats, Karnataka	RNBI6	JQ861233	n/a	n/a
Parreysia nagpoorensis (Lea, 1860) stat. rev.	India: Kadavi River, 16.9253°N, 73.9351°E, Krishna River basin, Maharashtra	Moll751	MH822502	n/a	n/a
Parreysia nagpoorensis (Lea, 1860) stat. rev.	India: Kadavi River, 16.9253°N, 73.9351°E, Krishna River basin, Maharashtra	Moll750	MH822501	n/a	n/a
Parreysia nagpoorensis (Lea, 1860) stat. rev.	India: Gokak, Gatprabha River, 16.175°N 74.815°E, Krishna River basin, Western Ghats, Karnataka	RNBI3	JQ861236	n/a	n/a
Parreysia nagpoorensis (Lea, 1860) stat. rev.	India: Digas, Peethdhaval River, 16.104°N, 73.719°E, Western Ghat, Maharashtra	RNBI13	JQ861231	n/a	n/a
Parreysia nagpoorensis (Lea, 1860) stat. rev.	India: Krishna River, 16.36°N, 79.17°E, Nagarjuna Sagar, Telangana	FBRC ZSI 1224 [RPf2]	KP268829	n/a	n/a
LEOPARREYSIINI Vikhrev, Bolotov & Kondakov, 2017
Leoparreysia burmana (Blanford, 1869)	Myanmar: Ayeyarwady River	RMBH biv0424_3	MK372443	MK372474	MK372506
Leoparreysia burmana (Blanford, 1869)	Myanmar: Ayeyarwady River	RMBH biv0419_3	MK372438	MK372470	MK372502
Leoparreysia burmana (Blanford, 1869)	Myanmar: Ayeyarwady River basin, Chindwin River	RMBH biv0350_1	MK372412	MK372460	MK372490
Leoparreysia canefrii Vikhrev, Bolotov & Kondakov, 2017	Myanmar: Sittaung River near Taungoo	RMBH biv0249	MF352237	MF352307	MF352365
Leoparreysia canefrii Vikhrev, Bolotov & Kondakov, 2018	Myanmar: Sittaung River near Taungoo	RMBH biv0252_1	MF352245	MF352315	MF352373
Leoparreysia canefrii Vikhrev, Bolotov & Kondakov, 2019	Myanmar: Sittaung River near Taungoo	RMBH biv0252_2	MF352246	MF352316	MF352374
Leoparreysia olivacea (Prashad, 1930)	Myanmar: Ayeyarwady River, 3 mi SW Pakkoku, Magway Division	UMMZ 304641	KP795022	KP795044	KP795005
Leoparreysia olivacea (Prashad, 1930)	Myanmar: Nant Kaung River	RMBH biv0932_1	OK480028	n/a	n/a
Leoparreysia olivacea (Prashad, 1930)	Myanmar: Nant Kaung River	RMBH biv0932_2	OK480029	n/a	n/a
Leoparreysia olivacea (Prashad, 1930)	Myanmar: Nant Kaung River	RMBH biv0932_3	OK480030	n/a	n/a
Leoparreysia tavoyensis (Gould, 1843)	Myanmar: Dawei River	RMBH biv0149	KX230543	KX230554	KX230565
Leoparreysia tavoyensis (Gould, 1843)	Myanmar: Haungthayaw River	RMBH biv0362_2	MK372424	n/a	n/a
Leoparreysia tavoyensis (Gould, 1843)	Myanmar: Haungthayaw River	RMBH biv0362_3	MK372425	n/a	n/a
Leoparreysia whitteni Bolotov et al., 2019	Myanmar: Ayeyarwady River basin, Chindwin River	RMBH biv0349	MK372411	MK372459	MK372489
Leoparreysia whitteni Bolotov et al., 2019	Myanmar: Ayeyarwady River	RMBH biv0435	MK372446	MK372475	MK372507
Leoparreysia whitteni Bolotov et al., 2019	Myanmar: Ayeyarwady River	RMBH biv0449	MK372449	MK372476	MK372508
COELATURINI Modell, 1942
Coelatura aegyptiaca (Cailliaud, 1827)	Egypt: Nile River	n/a	JN243894	KP795045	JN243872
Coelatura kunenensis (Mousson, 1887)	Botswana: Lake Liambezi	UGSB 22892	MT229891	n/a	n/a
Nitia teretiuscula (Philippi, 1847)	Egypt: Nile River	n/a	JN243897	n/a	JN243875
Nyassunio nyassaensis (Lea, 1864)	Malawi: Lake Malawi	UGSB 22121	MT216421	MT218240	n/a
OUTGROUP TAXA (GONIDEINAE)
Monodontina lenyanensis Bolotov et al., 2020	Myanmar: Lenya River basin, 14 Mile Stream	RMBH biv0628_3	MN275056	MN307247	MN307188
Nyeinchanconcha nyeinchani Bolotov et al., 2020	Laos: Mekong River basin, Nam Phiat River	UMMZ 304648	KP795025	KP795050	KP795008
Pseudodon kayinensis Bolotov et al., 2020	Myanmar: Hlaingbwe River basin, unnamed stream	RMBH biv0638_3/0638_1	MN275051	MN307242	MN307183
Sundadontina tanintharyiensis Bolotov et al., 2020	Myanmar: Lenya River basin, Chaung Nauk Pyan Stream	RMBH biv0643_4	MN275057	MN307248	MN307189
