# Supplementary material for: Oriental freshwater mussels arose in East Gondwana and arrived to Asia on the Indian Plate and Burma Terrane
Source: Sci Rep. 2022 Jan 27;12:1518. doi: 10.1038/s41598-022-05257-0 (PMC8795121; doi:10.1038/s41598-022-05257-0)
Supplement: Supplementary file 3 — Supplementary Information 3. [file 41598_2022_5257_MOESM3_ESM.xlsx]

## Sheet: Dataset 2
Dataset 2. Information on DNA sequences of freshwater mussels (Unionidae) used to reconstruct multi-locus phylogenies (one haplotype per species)
Taxon	Locality	Specimen Voucher	COI	16S rRNA	28S rRNA
IN-GROUP TAXA (PARREYSIINAE)
Coelatura aegyptiaca (Cailliaud, 1827)	Egypt: Nile River	n/a	JN243894	KP795045	JN243872
Coelatura kunenensis (Mousson, 1887)	Botswana: Lake Liambezi	UGSB 22892	MT229891	n/a	n/a
Harmandia somboriensis Rochebrune, 1881	Thailand: Khorat Plateau	UF 507791 (ICH-00810)	MH350952	n/a	MH351001
Indochinella pugio daweiensis Bolotov et al., 2019	Myanmar: Dawei River	RMBH biv0147_3	KX865852	KX865623	KX865724
Indochinella pugio paradoxa Bolotov et al., 2019	Myanmar: Haungthayaw River	RMBH biv_0361_1	MK372420	MK372465	MK372496
Indochinella pugio pugio (Benson, 1862)	Myanmar: Ayeyarwady River basin, Lake Nant Phar	RMBH biv0258_1	MF352261	MF352325	MF352386
Indochinella pugio viridissima Bolotov et al., 2019	Myanmar: Sittaung River basin, Myit Kyi Pauk Stream	RMBH biv0251/1	MF352242	MF352312	MF352370
Indonaia andersoniana (Nevill, 1877)	Myanmar: Ayeyarwady River basin, Lake Indawgyi	RMBH biv0108_1	KX865835	KX865606	KX865709
Indonaia bonneaudii (Eydoux, 1838) comb. rev.	India: Karli River, 16.016°N, 73.695°E, Western Ghats, Maharashtra	RNBI7	JQ861244	n/a	n/a
Indonaia caerulea (Lea, 1831)	Nepal: Jhajh nadi, 26.94°N, 85.31°E, Ganges River basin, Narayani Zone, Central Region	SMF 348835/17.05 [SMF bf_76B]	OK480024	n/a	n/a
Indonaia cylindrica (Annandale & Prashad, 1919) comb. nov.	India: Bhogawati River, 16.5955°N, 74.1520°E, Krishna River basin, Maharashtra	Moll727	MH822478	n/a	n/a
Indonaia gratiosa (Philippi, 1843) comb. nov.	Nepal: Jhajh nadi, 26.94°N, 85.31°E, Ganges River basin, Narayani Zone, Central Region	SMF 348834/17.15 [SMF bf_75B]	OK480023	n/a	n/a
Indonaia rugosa (Gmelin, 1791) comb. nov.	India: Maharashtra	SBM15	KF690107	n/a	n/a
Indonaia shurtleffiana (Lea, 1856)	India: Maharashtra	SBM19	KF690122	n/a	n/a
Indonaia subclathrata (Martens, 1899)	Myanmar: Ayeyarwady River basin, Chindwin River	RMBH biv0347_1	MH700480	MN307266	MH697870
Lamellidens lamellatus (Lea, 1838)	India: Kadavi River, 16.9253°N, 73.9351°E, Krishna River basin, Maharashtra	Moll732	MH822483	n/a	n/a
Lamellidens corrianus (Lea, 1834)	India: Gokak, Gatprabha River, 16.175°N 74.815°E, Krishna River basin, Western Ghats, Karnataka	RNBI23	JQ861222	n/a	n/a
Lamellidens ferrugineus (Annandale, 1918) stat. rev.	Myanmar: Salween River basin, lower channel of Lake Inle	RMBH biv0113_8	KX865825	KX865596	KX865699
Lamellidens generosus (Gould, 1847)	Myanmar: Sittaung River basin, Pathi river	RMBH biv0242_3	MF352219	MF352293	MF352351
Lamellidens jenkinsianus (Benson, 1862)	India: Krishna River, 16.36°N, 79.17°E, Nagarjuna Sagar, Telangana	FBRC ZSI 1138 [RLd2]	KP268836	n/a	n/a
Lamellidens mainwaringi Preston, 1912	Myanmar: Kaladan River	RMBH Biv153	KX230547	KX230558	KX230569
Lamellidens marginalis (Lamarck, 1819)	Nepal: Magarbudhi khola, 27.59°N, 84.49°E, Ganges River basin, Narayani Zone, Central Region	SMF 348826/14.03 [SMF bf_67B]	OK480018	n/a	n/a
Lamellidens nongyangensis Preston, 1912 stat. rev.	Myanmar: Lake of No Return (Nongyang Lake), 27.2207°N, 96.1458°E, Irrawaddy Basin [topotype]	RMBH biv893_1	OK480025	OK482792	OK482795
Lamellidens savadiensis (Nevill, 1877)	Myanmar: Ayeyarwady River basin, Lake Indawgyi	RMBH biv0109_1	KX230544	KX230555	KX230566
Leoparreysia burmana (Blanford, 1869)	Myanmar: Ayeyarwady River	RMBH biv0424_3	MK372443	MK372474	MK372506
Leoparreysia canefrii Vikhrev, Bolotov & Kondakov, 2017	Myanmar: Sittaung River near Taungoo	RMBH biv0249	MF352237	MF352307	MF352365
Leoparreysia olivacea (Prashad, 1930)	Myanmar: Ayeyarwady River, 3 mi SW Pakkoku, Magway Division	UMMZ 304641	KP795022	KP795044	KP795005
Leoparreysia tavoyensis (Gould, 1843)	Myanmar: Dawei River	RMBH biv0149	KX230543	KX230554	KX230565
Leoparreysia whitteni Bolotov et al., 2019	Myanmar: Ayeyarwady River basin, Chindwin River	RMBH biv0349	MK372411	MK372459	MK372489
Nitia teretiuscula (Philippi, 1847)	Egypt: Nile River	n/a	JN243897	n/a	JN243875
Nyassunio nyassaensis (Lea, 1864)	Malawi: Lake Malawi	UGSB 22121	MT216421	MT218240	n/a
Parreysia keralaensis sp. nov.	India: Periyar River, 10.06°N, 76.78°E, Neriamangalam, Kerala	FBRC ZSI 1006 [RNB1]	KJ872809	n/a	n/a
Parreysia corrugata (Müller, 1774)	Nepal: brook at fish ponds, Hetauda, 27.41°N, 85.05°E, Ganges River basin, Narayani Zone, Central Region	SMF 348829/16.02 [SMF bf_70B]	OK480019	n/a	n/a
Parreysia plagiosoma (Benson, 1862) stat. rev.	India: Suk River, 16.5619°N, 73.6690°E, Vaghotan River basin, Western Ghats, Maharashtra	RNBI12	JQ861238	n/a	n/a
Parreysia rakhinensis Bolotov et al., 2020	Myanmar: Kyeintali Stream, upstream of Ohtein village	RMBH biv0652_1	MN275091	MN307275	MN307218
Parreysia nagpoorensis (Lea, 1860) stat. rev.	India: Gokak, Gatprabha River, 16.175°N 74.815°E, Krishna River basin, Western Ghats, Karnataka	RNBI6	JQ861233	n/a	n/a
Radiatula chaudhurii (Preston, 1912)	Myanmar: Ayeyarwady River basin, Tar Pein River	RMBH biv0260_5	MF352266	MF352330	MF352390
Radiatula chindwinensis Bolotov et al., 2019	Myanmar: Chindwin River	RMBH biv0348_2	MK372410	MK372458	MK372488
Radiatula crispisulcata (Benson, 1862)	Myanmar: Ayeyarwady River basin, Nga Wun River	RMBH biv0671_1	MN275081	MN307267	MN307209
Radiatula mouhoti Vikhrev, Bolotov & Konopleva, 2017	Myanmar: Sittaung River near Taungoo	RMBH biv0248_1	MF352234	MF352305	MF352363
Radiatula myitkyinae (Prashad, 1930)	Myanmar: Ayeyarwady River basin, Lake Indawgyi	RMBH biv0107_1	KX865838	KX865609	KX865710
Radiatula myitthanensis Bolotov et al., 2019	Myanmar: Manipur River	RMBH biv0337_3	MK372396	MK372450	MK372477
Scabellus songkramensis (Kongim & Panha, 2015)	Thailand: Khorat Plateau	UF 507634 (2014-0658)	MH350926	n/a	MH350975
Scabies anceps (Deshayes in Deshayes & Jullien, 1874)	Cambodia: Kratie – Stung Treng	UF 507394 (ICH-00456)	MH350929	n/a	MH350978
Scabies crispata (Gould, 1843)	Thailand: Chao Phraya River basin	UF 507682 (2012-0409)	MH350920	n/a	MH350969
Scabies humilis (Lea, 1856)	Thailand: Mekong River basin, Chi River	RMBH biv0126/1	KX865844	KX865615	KX865716
Scabies mandarinus (Morelet, 1863)	Mekong Delta	UF 507450 (ICH-00630)	MH350939	n/a	MH350988
Scabies nucleus (Lea, 1856)	Thailand: Khorat Plateau	UF 507738 (ICH-00706)	MH350943	n/a	MH350992
Scabies phaselus (Lea, 1856)	Thailand: Mekong River basin, Chi River	RMBH biv0124/1	KX865850	KX865621	KX865722
Scabies pilata (Lea, 1866)	Thailand: Khorat Plateau	UF 507760 (ICH-00740)	MH350945	n/a	MH350994
Scabies scobinatus (Lea, 1856)	Thailand: Khorat Plateau	UF 507782 (ICH-00796)	MH350951	n/a	MH351000
Trapezidens angustior (Hanley & Theobald, 1876)	Myanmar: Sittaung River basin, Myit Kyi Pauk Stream	RMBH biv0250_8	MF352240	MF352310	MF352368
Trapezidens dolichorhynchus (Tapparone Canefri, 1889)	Myanmar: Ayeyarwady River	RMBH biv0417_1	MN275089	MN307274	MN307216
Trapezidens exolescens (Gould, 1843)	Myanmar: Dawei River	RMBH biv0145_3	KX230532	KX230548	KX230559
Trapezidens scutum (Sowerby, 1868)	Myanmar: Tanintharyi River basin, Nga Wun River	RMBH biv0630_1	MN275084	MN307270	MN307212
Trapezidens yeti Konopleva et al., 2020	Myanmar: Ye River	RMBH biv 616_1	MN780888	MN759081	MN759085
Unionetta fabagina (Deshayes in Deshayes & Jullien, 1874)	Cambodia: Kratie – Stung Treng	UF 507399 (ICH-00489)	MH350930	n/a	MH350979
OUTGROUP TAXA (GONIDEINAE)
Monodontina lenyanensis Bolotov et al., 2020	Myanmar: Lenya River basin, 14 Mile Stream	RMBH biv0628_3	MN275056	MN307247	MN307188
Nyeinchanconcha nyeinchani Bolotov et al., 2020	Laos: Mekong River basin, Nam Phiat River	UMMZ 304648	KP795025	KP795050	KP795008
Pseudodon kayinensis Bolotov et al., 2020	Myanmar: Hlaingbwe River basin, unnamed stream	RMBH biv0638_3	MN275051	MN307242	MN307183
Sundadontina tanintharyiensis Bolotov et al., 2020	Myanmar: Lenya River basin, Chaung Nauk Pyan Stream	RMBH biv0643_4	MN275057	MN307248	MN307189
